# Supplementary material for: In-Depth Sulfhydryl-Modified Cellulose Fibers for Efficient and Rapid Adsorption of Cr(VI)
Source: Polymers (Basel). 2022 Apr 6;14(7):1482. doi: 10.3390/polym14071482 (PMC9002529; doi:10.3390/polym14071482)
Supplement: Supplementary file 1 [file polymers-14-01482-s001.zip]

Archive with 1 entries (1 files):
- polymers-1637853-supplementary.pdf
